# Supplementary material for: Mutation of CRYAB encoding a conserved mitochondrial chaperone and antiapoptotic protein causes hereditary optic atrophy
Source: JCI Insight. 2024 Nov 19;10(1):e182209. doi: 10.1172/jci.insight.182209 (PMC11721302; doi:10.1172/jci.insight.182209)
Supplement: Supporting data values [file jciinsight-10-182209-s282.xlsx]

## Sheet: 1D
CRYAB protein relatived expression (%)
WZ1303
III-5	III-9	III-8	III-7
0.98072	1.4473	0.225321	0.13632
0.988961	1.49401	0.161472	0.147886
1.03032	1.48259	0.171049	0.141607
TZ008-II-2	TZ206-II-1	TZ008-III-1	TZ206-III-1
0.875874	1.03022	0.206198	0.342667
0.962185	1.06288	0.248494	0.40259
0.991189	1.07765	0.263492	0.414273

## Sheet: 3D
Relative levels of apoptosis-related protein (%)
	Controls						Mutants
	III-5			III-9			III-8			III-7
Cytochrome c	0.831062	0.848476	0.755538	1.22776	1.16714	1.17003	1.83214	1.74139	1.74342	1.70244	1.58921	1.66847
BAX	0.98151	0.97098	0.965906	1.02932	1.02857	1.02371	0.914355	0.908441	0.926254	1.02695	1.0278	1.02422
BCL-XL	1.0701	1.04886	1.05997	0.940927	0.939454	0.940691	1.49359	1.47871	1.46909	0.819584	0.814645	0.815046
Caspase 9	1.13236	1.11066	1.06805	0.913249	0.912163	0.863513	1.45138	1.44398	1.53525	0.922963	0.948255	0.991172
C-Caspase 9	1.13493	1.15581	1.25499	0.818052	0.821565	0.814639	1.79427	1.79184	1.81611	1.10057	1.0931	1.04205

## Sheet: 3E
Relative levels of apoptosis-related protein (%)
	Scarmble			shCRYAB
Cytochrome c	1.07627	0.960956	0.96277	2.6477	2.38309	2.38146
BAX	0.980029	1.03994	0.980029	0.93481	0.87691	1.11899
BCL-XL	0.989001	1.00335	1.00765	1.04212	1.01032	1.01412
Caspase 9	1.01283	0.951333	1.03584	1.66606	1.72335	1.69645
C-Caspase 9	1.02645	0.999356	0.97419	1.20175	1.25883	1.20643

## Sheet: 4C
Relative levels of OXPHOS complexes (%)
	Controls						Mutants
CI	1.0159	1.0352	1.02265	1.02963	0.96863	0.92798	0.690555	0.623526	0.607039	0.648072	0.605182	0.631151
CII	0.884333	1.05936	1.10103	0.928837	1.0207	1.00574	1.04069	1.19779	1.20221	1.12415	1.27996	1.15038
CIII	1.02508	1.0493	1.02457	0.949239	0.967407	0.984405	0.768441	0.78552	0.79721	0.750509	0.82421	0.768074
CIV	0.989827	1.05637	1.01984	1.00114	1.00376	0.929056	0.81979	0.845385	0.855502	0.778178	0.918035	0.78785
CV	0.981662	0.975356	0.997412	0.989222	0.992937	1.06341	0.712989	0.766973	0.771129	0.776408	0.697378	0.688567

## Sheet: 4E
Relative levels of OXPHOS complexes assembly (%)
	Controls						Mutants
CI	0.860441	0.985157	1.0458	1.14262	1.02274	0.943244	0.597999	0.29452	0.647024	0.707718	0.57213	0.539536
CII	1.00193	1.09421	0.983222	1.04274	0.86758	1.01032	1.03911	0.857336	0.927006	0.941902	0.834802	0.771359
CIII	1.05501	1.11931	0.905583	0.941075	0.959934	1.01909	0.502215	0.626695	0.420318	0.403971	0.524306	0.571877
CIV	0.930338	0.927177	1.03852	1.11701	0.95521	1.03175	0.644342	0.66401	0.863365	0.811716	0.706526	0.642486
CV	0.878468	0.915846	1.08561	0.992622	1.07448	1.05298	0.721846	0.516896	0.571074	0.708477	0.667999	0.571489

## Sheet: 4G
Relative level of OCR (%)
	Controls						Mutants
Basal	91.345	97.893	95.33	99.128	106.963	109.34	56.688	65.967	67.5	71.27	76.76	70.112
ATP-Link	95.394	98.201	101.561	98.442	98.813	107.589	48.554	50.464	54.035	56.899	58.036	68.458
Proton-Link	70.407	96.299	63.11	102.676	149.111	118.396	98.752	146.14	137.136	145.593	173.598	78.668
Maximal	110.571	95.009	91.959	104.457	97.501	100.503	61.909	50.747	52.491	62.778	57.474	58.686
Reserve Capacity	137.617	90.952	87.215	111.954	84.191	88.071	69.253	29.336	31.377	50.833	30.343	42.613
Non-mitochondrial	115.228	113.81	121.115	92.633	75.015	82.2	109.551	99.227	96.688	89.654	93.899	111.739

## Sheet: 5J
b wave amplitude (μV)
Cryab+/+	1236.84	1144.74	934.211	1028.42	1106.83
Cryab+/105K	480.263	486.842	578.352	554.631	643.254
Cryab105K/105K	591.857	484.022	505.428	603.929	559.581
b wave amplitude (μV)
Cryab+/+	247.8	215.029	220.744	224.256	241.772	204.558
Cryab+/105K	158.444	134.906	136.618	150.844	133.394	153.511
Cryab105K/105K	129.18	138.522	150.057	125.704	136.222	123.333

## Sheet: 6D
Relative levels of OXPHOS complexes assembly (%)
	Cryab+/+			Cryab+/105K			Cryab105K/105K
CI	1.09816	0.966297	0.935542	0.618015	0.61432	0.675408	0.50163	0.644621	0.666383
CIII	0.931699	1.06543	1.00287	0.73025	0.828126	0.795118	0.743939	0.825946	0.828268
CIV	1.03463	0.95257	1.0128	0.922619	0.857511	0.911662	0.608347	0.705	0.847996
CV	0.907744	1.00583	1.08643	0.771438	0.759079	0.873184	0.775326	0.759162	0.693

## Sheet: 6F
Relative levels of OXPHOS complexes in-gel activity (%)
	Cryab+/+			Cryab+/105K			Cryab105K/105K
CI	1.01077	1.05577	0.933462	0.629679	0.637572	0.694326	0.626551	0.574153	0.693256
CIV	1.0663	0.996355	0.937345	0.863586	0.766069	0.720934	0.731014	0.71274	0.704003
CV	1.10145	0.975533	0.923016	0.79981	0.789729	0.736493	0.771538	0.751522	0.739364

## Sheet: S3A
Relative levels of mitochondrial proteins (%)
	Controls						Mutants
ND1	1.0613	1.04873	1.17048	0.896301	0.888375	0.934823	0.787046	0.659291	0.558114	0.638752	0.897371	0.680742
ND2	0.921197	1.24446	1.03006	1.10606	0.948347	0.749872	0.702871	0.530907	0.431178	0.512082	0.427539	0.611378
ND5	0.797436	1.03912	1.18293	1.12395	0.98661	0.869954	0.301369	0.431408	0.35114	0.230493	0.345621	0.214852
CYTB	1.13378	1.14307	1.03393	0.9065	0.802769	0.979955	0.311093	0.324218	0.419038	0.249673	0.41144	0.269956
CO2	1.02363	1.08659	0.965726	1.00092	1.10976	0.813373	0.953585	0.980808	0.986527	0.929397	1.09218	0.872331
ATP8	1.05472	0.877186	0.964715	0.93836	1.06671	1.09831	0.950185	1.02134	0.995021	1.00214	1.02887	0.886314

[truncated: 9 more sheets: S3B, S4B, S4D, S4E, S5C, S6A, S6B, S6D, S6E]
